# Supplementary material for: Long-Term Prognosis of Cognitive Function in Patients With Idiopathic Normal Pressure Hydrocephalus After Shunt Surgery
Source: Front Aging Neurosci. 2021 Jan 20;12:617150. doi: 10.3389/fnagi.2020.617150 (PMC7854532; doi:10.3389/fnagi.2020.617150)
Supplement: Supplementary file 1 [file Data_Sheet_1.xlsx]

## Sheet: data sheet
Number	Sex：Men1、Women2	Age	Days until surgery	History(AD:Alzheimer's disease,HT:hypertension,DM:diabetes mellitus,HL:hyperlipidemia,CI:cerebral infarction)	AD's comorbidity	Surgery treatment：LP1、VP2	INPHGS ：Responder1、Nonresponder2	INPHGS（Before surgery）	INPHGS（3 months after surgery）	MMSE（Before surgery）	MMSE（Straight back surgery）	MMSE（3 months after surgery）	MMSE（1 years after surgery）	MMSE（2 years after surgery）	Improvement points of MMSE	group：maintenance/improvement1、decline group2
1	1	85	21	arrhythmia、colorectal cancer、esophageal cancer		1	2	6	6	26	26	27	27	26	0	1
2	2	75	47	angina pectoris、DM		1	1	4	2	21	26	21	22	22	1	1
3	2	79	78	breast cancer、DM、HT、thyroid cancer		1	1	10	4	22	23	23	23	27	5	1
4	1	74	76	arrhythmia、CI、DM、renal failure		1	1	3	0	28	26	28	29	29	1	1
5	1	66	69	angina pectoris、arrhythmia、depression、DM、HT、Parkinson's disease		2	1	3	1	30	30	29	30	29	-1	1
6	1	63	57	DM		1	1	6	1	28	29	28	28	28	0	1
7	2	65	82	atypical antipsychotic		1	1	7	2	22	15	27	27	21	-1	1
8	1	79	61	AD、CI、DM	history	2	1	6	3	21	24	24	21	22	1	1
9	1	77	35	HL		1	1	3	0	28	30	28	29	29	1	1
10	2	83	71	AD、angina pectoris	history	2	1	6	5	24	24	22	20	23	-1	1
11	1	74	63	AD	history	1	1	4	0	23	22	23	22	24	1	1
12	1	84	89	esophageal cancer、HT、lumbar spinal stenosis		1	1	7	3	20	23	25	21	20	0	1
13	1	72	82	nothing		2	1	1	0	27	29	28	27	29	2	1
14	1	79	4	bladder cancer		1	1	4	3	19	19	23	21	23	4	1
15	1	77	77	arrhythmia、HT		1	1	5	3	27	26	27	22	28	1	1
16	2	80	75	Colorectal cancer、osteoporosis		1	1	5	2	23	24	25	26	22	-1	1
17	2	80	77	DM、HL、HT		1	1	4	1	29	30	29	29	30	1	1
18	1	78	32	CI、lumbar spinal stenosis		1	1	8	3	23	21	25	26	24	1	1
19	2	75	40	nothing		1	1	6	3	16	15	16	19	17	1	1
20	1	76	188	DM		1	2	10	10	18	17	20	20	21	3	1
21	2	65	56	HL、HT		1	1	5	0	24	26	27	27	27	3	1
22	1	77	75	lumbar spinal stenosis		2	1	4	2	18	21	22	25	19	1	1
23	1	70	86	colorectal cancer		1	1	3	1	26	26	25	24	26	0	1
24	1	77	33	nothing		1	1	1	0	26	28	28	28	27	1	1
25	2	75	16	nothing		1	1	5	1	21	21	29	24	22	0	1
26	2	84	42	breast cancer、HL、uterine cancer		1	1	4	2	22	21	22	19	22	0	1
27	1	68	53	DM		1	1	2	1	25	28	27	27	29	4	1
28	2	74	90	HT		1	2	8	8	3	8	4	14	13	10	1
29	2	74	137	DM、HT		1	1	3	0	26	29	28	28	27	1	1
30	1	75	54	nothing		1	1	2	0	26	30	28	28	29	3	1
31	2	69	48	depression、DM、HL		1	1	5	0	26	30	27	27	26	0	1
32	1	85	29	AD	history	2	1	5	4	6	8	9	7	10	4	1
33	1	82	66	AD、HL	history	1	1	5	1	23	24	21	27	24	1	1
34	2	69	57	nothing		1	1	7	3	15	24	21	24	21	6	1
35	1	82	57	arrhythmia、CI、HL、myocardial infarction		1	1	6	2	18	18	26	28	24	6	1
36	1	78	36	HT、rheumatoid arthritis、valvular disease		1	1	2	1	28	27	26	29	28	0	1
37	2	75	85	nothing		2	1	7	4	24	25	26	28	27	3	1
38	1	79	77	Parkinson's disease		1	1	11	10	22	24	19	21	16	-6	2
39	1	86	83	HL、hypothyroidism、renal failure		2	1	5	1	29	21	26	28	23	-6	2
40	2	77	64	hyperuricemia		2	2	6	6	21	21	24	17	17	-4	2
41	2	82	84	nothing		1	1	9	6	19	18	23	21	13	-6	2
42	2	81	50	HT		1	1	7	4	15	17	17	15	13	-2	2
43	1	80	53	CI		1	1	6	3	21	19	20	20	18	-3	2
44	1	73	62	DM、HT、HL		1	1	4	3	26	27	25	25	23	-3	2
45	1	81	40	AD、CI、HL	history	1	1	6	4	26	27	25	25	15	-11	2
46	1	83	78	angina pectoris、HL、HT、hepatitis、hyperuricemia		1	1	4	0	26	26	27	25	23	-3	2
47	1	86	36	bladder cancer、pancreatitis	development	1	2	7	8	21	24	23	21	16	-5	2
48	2	81	50	HT		1	1	7	4	15	17	17	15	13	-2	2
